# Supplementary material for: Post-translational insertion of boron in proteins to probe and modulate function
Source: Nat Chem Biol. 2021 Nov 1;17(12):1245–61. doi: 10.1038/s41589-021-00883-7 (PMC8604732; doi:10.1038/s41589-021-00883-7)
Supplement: Supplementary file 9 [file 41589_2021_883_MOESM7_ESM.mol]

nchembio.A210112616B-comp4.mol
  ChemDraw08112113192D

 13 14  0  0  1  0  0  0  0  0999 V2000
   -1.4804    0.5002    0.0000 C   0  0  0  0  0  0  0  0  0  0  0  0
   -0.9476   -0.0173    0.0000 C   0  0  0  0  0  0  0  0  0  0  0  0
   -0.7659   -0.7371    0.0000 C   0  0  0  0  0  0  0  0  0  0  0  0
   -0.0514   -0.3247    0.0000 C   0  0  0  0  0  0  0  0  0  0  0  0
   -0.0514    0.5002    0.0000 C   0  0  0  0  0  0  0  0  0  0  0  0
   -0.7659    0.9134    0.0000 C   0  0  0  0  0  0  0  0  0  0  0  0
   -1.4804   -0.3247    0.0000 C   0  0  0  0  0  0  0  0  0  0  0  0
    0.7636   -0.9142    0.0000 C   0  0  0  0  0  0  0  0  0  0  0  0
   -0.6171    0.1721    0.0000 C   0  0  0  0  0  0  0  0  0  0  0  0
   -1.2910   -0.2081    0.0000 C   0  0  0  0  0  0  0  0  0  0  0  0
    0.6654    0.0893    0.0000 O   0  0  0  0  0  0  0  0  0  0  0  0
    0.6654    0.9142    0.0000 O   0  0  0  0  0  0  0  0  0  0  0  0
    1.4804   -0.5002    0.0000 F   0  0  0  0  0  0  0  0  0  0  0  0
  1  2  1  1      
  3  2  1  1      
  3  4  1  0      
  4  5  1  0      
  5  6  1  0      
  6  1  1  0      
  1  7  1  0      
  3  7  1  0      
  4  8  1  1      
  2  9  1  0      
  2 10  1  0      
  4 11  1  6      
  5 12  1  6      
  8 13  1  0      
M  END
