# Supplementary material for: Post-translational insertion of boron in proteins to probe and modulate function
Source: Nat Chem Biol. 2021 Nov 1;17(12):1245–61. doi: 10.1038/s41589-021-00883-7 (PMC8604732; doi:10.1038/s41589-021-00883-7)
Supplement: Supplementary file 13 [file 41589_2021_883_MOESM11_ESM.mol]

nchembio.A210112616B-comp6.mol
  ChemDraw08112113192D

 12 12  0  0  1  0  0  0  0  0999 V2000
   -0.7146    0.4125    0.0000 C   0  0  0  0  0  0  0  0  0  0  0  0
   -0.7146   -0.4125    0.0000 C   0  0  0  0  0  0  0  0  0  0  0  0
    0.0004   -0.8250    0.0000 C   0  0  0  0  0  0  0  0  0  0  0  0
    0.7146   -0.4125    0.0000 C   0  0  0  0  0  0  0  0  0  0  0  0
    0.7146    0.4125    0.0000 C   0  0  0  0  0  0  0  0  0  0  0  0
    0.0004    0.8250    0.0000 O   0  0  0  0  0  0  0  0  0  0  0  0
   -1.4289    0.8250    0.0000 C   0  0  0  0  0  0  0  0  0  0  0  0
   -1.4289    1.6500    0.0000 O   0  0  0  0  0  0  0  0  0  0  0  0
   -1.4289   -0.8250    0.0000 O   0  0  0  0  0  0  0  0  0  0  0  0
    1.4289   -0.8250    0.0000 F   0  0  0  0  0  0  0  0  0  0  0  0
    1.4289    0.8250    0.0000 O   0  0  0  0  0  0  0  0  0  0  0  0
    0.0004   -1.6500    0.0000 O   0  0  0  0  0  0  0  0  0  0  0  0
  1  2  1  0      
  2  3  1  0      
  3  4  1  0      
  4  5  1  0      
  5  6  1  0      
  6  1  1  0      
  1  7  1  1      
  7  8  1  0      
  2  9  1  1      
  4 10  1  6      
  5 11  1  4      
  3 12  1  1      
M  END
