# Supplementary material for: Post-translational insertion of boron in proteins to probe and modulate function
Source: Nat Chem Biol. 2021 Nov 1;17(12):1245–61. doi: 10.1038/s41589-021-00883-7 (PMC8604732; doi:10.1038/s41589-021-00883-7)
Supplement: Supplementary file 21 [file 41589_2021_883_MOESM19_ESM.mol]

nchembio.A210112616B-comp10.mol
  ChemDraw08112113192D

 16 16  0  0  0  0  0  0  0  0999 V2000
   -3.2151   -0.4125    0.0000 C   0  0  0  0  0  0  0  0  0  0  0  0
   -2.5006    0.0000    0.0000 C   0  0  0  0  0  0  0  0  0  0  0  0
   -1.7862   -0.4125    0.0000 N   0  0  0  0  0  0  0  0  0  0  0  0
   -2.5006    0.8250    0.0000 O   0  0  0  0  0  0  0  0  0  0  0  0
   -1.0717    0.0000    0.0000 C   0  0  0  0  0  0  0  0  0  0  0  0
   -0.3572   -0.4125    0.0000 C   0  0  0  0  0  0  0  0  0  0  0  0
   -1.0717    0.8250    0.0000 C   0  0  0  0  0  0  0  0  0  0  0  0
    0.3572    0.0000    0.0000 N   1  0  0  0  0  0  0  0  0  0  0  0
   -0.3572   -1.2375    0.0000 O   0  0  0  0  0  0  0  0  0  0  0  0
    1.0717   -0.4125    0.0000 C   0  0  0  0  0  0  0  0  0  0  0  0
    1.7862    0.0000    0.0000 C   0  0  0  0  0  0  0  0  0  0  0  0
    2.5006   -0.4125    0.0000 C   0  0  0  0  0  0  0  0  0  0  0  0
    3.2151    0.0000    0.0000 C   0  0  0  0  0  0  0  0  0  0  0  0
    3.2151    0.8250    0.0000 C   0  0  0  0  0  0  0  0  0  0  0  0
    2.5006    1.2375    0.0000 C   0  0  0  0  0  0  0  0  0  0  0  0
    1.7862    0.8250    0.0000 C   0  0  0  0  0  0  0  0  0  0  0  0
  1  2  1  0      
  2  3  1  0      
  2  4  2  0      
  3  5  1  0      
  5  6  1  0      
  5  7  2  0      
  6  8  1  0      
  6  9  2  0      
  8 10  1  0      
 10 11  1  0      
 11 12  2  0      
 12 13  1  0      
 13 14  2  0      
 14 15  1  0      
 15 16  2  0      
 16 11  1  0      
M  ISO  1   8  15
M  END
