# Supplementary material for: Post-translational insertion of boron in proteins to probe and modulate function
Source: Nat Chem Biol. 2021 Nov 1;17(12):1245–61. doi: 10.1038/s41589-021-00883-7 (PMC8604732; doi:10.1038/s41589-021-00883-7)
Supplement: Supplementary file 27 [file 41589_2021_883_MOESM25_ESM.mol]

nchembio.A210112616B-comp13.mol
  ChemDraw08112113192D

  9  8  0  0  0  0  0  0  0  0999 V2000
   -1.7883   -0.2062    0.0000 C   0  0  0  0  0  0  0  0  0  0  0  0
   -1.0738    0.2062    0.0000 C   0  0  0  0  0  0  0  0  0  0  0  0
   -0.3594   -0.2062    0.0000 N   1  0  0  0  0  0  0  0  0  0  0  0
   -1.0738    1.0313    0.0000 O   0  0  0  0  0  0  0  0  0  0  0  0
    0.3594    0.2062    0.0000 C   0  0  0  0  0  0  0  0  0  0  0  0
    1.0738   -0.2062    0.0000 C   0  0  0  0  0  0  0  0  0  0  0  0
    0.3604    1.0313    0.0000 C   0  0  0  0  0  0  0  0  0  0  0  0
    1.7883    0.2062    0.0000 O   0  0  0  0  0  0  0  0  0  0  0  0
    1.0738   -1.0313    0.0000 O   0  0  0  0  0  0  0  0  0  0  0  0
  1  2  1  0      
  2  3  1  0      
  2  4  2  0      
  3  5  1  0      
  5  6  1  0      
  5  7  2  0      
  6  8  1  0      
  6  9  2  0      
M  ISO  1   3  15
M  END
