# Supplementary material for: Post-translational insertion of boron in proteins to probe and modulate function
Source: Nat Chem Biol. 2021 Nov 1;17(12):1245–61. doi: 10.1038/s41589-021-00883-7 (PMC8604732; doi:10.1038/s41589-021-00883-7)
Supplement: Supplementary file 31 [file 41589_2021_883_MOESM29_ESM.mol]

nchembio.A210112616B-comp15.mol
  ChemDraw08112113192D

 19 19  0  0  0  0  0  0  0  0999 V2000
   -3.2151   -0.8236    0.0000 C   0  0  0  0  0  0  0  0  0  0  0  0
   -2.5006   -0.4111    0.0000 C   0  0  0  0  0  0  0  0  0  0  0  0
   -1.7862   -0.8236    0.0000 N   1  0  0  0  0  0  0  0  0  0  0  0
   -2.5006    0.4139    0.0000 O   0  0  0  0  0  0  0  0  0  0  0  0
   -1.0717   -0.4111    0.0000 C   0  0  0  0  0  0  0  0  0  0  0  0
   -0.3572   -0.8236    0.0000 C   0  0  0  0  0  0  0  0  0  0  0  0
    0.3572   -0.4111    0.0000 N   0  0  0  0  0  0  0  0  0  0  0  0
   -0.3572   -1.6486    0.0000 O   0  0  0  0  0  0  0  0  0  0  0  0
    1.0717   -0.8236    0.0000 C   0  0  0  0  0  0  0  0  0  0  0  0
    1.7862   -0.4111    0.0000 C   0  0  0  0  0  0  0  0  0  0  0  0
    2.5006   -0.8236    0.0000 C   0  0  0  0  0  0  0  0  0  0  0  0
    3.2151   -0.4111    0.0000 C   0  0  0  0  0  0  0  0  0  0  0  0
    3.2151    0.4139    0.0000 C   0  0  0  0  0  0  0  0  0  0  0  0
    2.5006    0.8264    0.0000 C   0  0  0  0  0  0  0  0  0  0  0  0
    1.7862    0.4139    0.0000 C   0  0  0  0  0  0  0  0  0  0  0  0
   -1.0717    0.4139    0.0000 C   0  0  0  0  0  0  0  0  0  0  0  0
   -0.3572    0.8264    0.0000 B   0  0  0  0  0  0  0  0  0  0  0  0
    0.3548    0.4153    0.0000 O   0  0  0  0  0  0  0  0  0  0  0  0
   -0.3572    1.6486    0.0000 O   0  0  0  0  0  0  0  0  0  0  0  0
 17 18  1  0      
 17 19  1  0      
 16 17  1  0      
  1  2  1  0      
  2  3  1  0      
  2  4  2  0      
  3  5  1  0      
  5  6  1  0      
  6  7  1  0      
  6  8  2  0      
  7  9  1  0      
  9 10  1  0      
 10 11  2  0      
 11 12  1  0      
 12 13  2  0      
 13 14  1  0      
 14 15  2  0      
 15 10  1  0      
  5 16  1  0      
M  ISO  1   3  15
M  STY  1   1 SUP
M  SLB  1   1   1
M  SAL   1  3  17  18  19
M  SBL   1  1   3
M  SMT   1 B(OH)2
M  SBV   1   3   -0.7145   -0.4125
M  END
