# Supplementary material for: Post-translational insertion of boron in proteins to probe and modulate function
Source: Nat Chem Biol. 2021 Nov 1;17(12):1245–61. doi: 10.1038/s41589-021-00883-7 (PMC8604732; doi:10.1038/s41589-021-00883-7)
Supplement: Supplementary file 33 [file 41589_2021_883_MOESM31_ESM.mol]

nchembio.A210112616B-comp16.mol
  ChemDraw08112113192D

 20 22  0  0  1  0  0  0  0  0999 V2000
   -2.9047    0.4986    0.0000 C   0  0  0  0  0  0  0  0  0  0  0  0
   -2.3737   -0.0172    0.0000 C   0  0  0  0  0  0  0  0  0  0  0  0
   -2.1926   -0.7347    0.0000 C   0  0  0  0  0  0  0  0  0  0  0  0
   -1.4805   -0.3236    0.0000 C   0  0  0  0  0  0  0  0  0  0  0  0
   -1.4805    0.4986    0.0000 C   0  0  0  0  0  0  0  0  0  0  0  0
   -2.1926    0.9104    0.0000 C   0  0  0  0  0  0  0  0  0  0  0  0
   -2.9047   -0.3236    0.0000 C   0  0  0  0  0  0  0  0  0  0  0  0
   -0.6683   -0.9112    0.0000 C   0  0  0  0  0  0  0  0  0  0  0  0
   -2.0444    0.1715    0.0000 C   0  0  0  0  0  0  0  0  0  0  0  0
   -2.7160   -0.2074    0.0000 C   0  0  0  0  0  0  0  0  0  0  0  0
   -0.7661    0.0890    0.0000 O   0  0  0  0  0  0  0  0  0  0  0  0
   -0.7661    0.9112    0.0000 O   0  0  0  0  0  0  0  0  0  0  0  0
    0.0461   -0.4986    0.0000 O   0  0  0  0  0  0  0  0  0  0  0  0
    0.7608   -0.9111    0.0000 C   0  0  0  0  0  0  0  0  0  0  0  0
    1.4754   -0.4984    0.0000 C   0  0  0  0  0  0  0  0  0  0  0  0
    2.1902   -0.9108    0.0000 C   0  0  0  0  0  0  0  0  0  0  0  0
    2.9047   -0.4984    0.0000 C   0  0  0  0  0  0  0  0  0  0  0  0
    2.9047    0.3268    0.0000 C   0  0  0  0  0  0  0  0  0  0  0  0
    2.1902    0.7392    0.0000 C   0  0  0  0  0  0  0  0  0  0  0  0
    1.4754    0.3268    0.0000 C   0  0  0  0  0  0  0  0  0  0  0  0
  1  2  1  1      
  3  2  1  1      
  3  4  1  0      
  4  5  1  0      
  5  6  1  0      
  6  1  1  0      
  1  7  1  0      
  3  7  1  0      
  4  8  1  1      
  2  9  1  0      
  2 10  1  0      
  4 11  1  6      
  5 12  1  6      
  8 13  1  0      
 13 14  1  0      
 14 15  1  0      
 15 16  2  0      
 16 17  1  0      
 17 18  2  0      
 18 19  1  0      
 19 20  2  0      
 20 15  1  0      
M  END
