# Supplementary material for: Post-translational insertion of boron in proteins to probe and modulate function
Source: Nat Chem Biol. 2021 Nov 1;17(12):1245–61. doi: 10.1038/s41589-021-00883-7 (PMC8604732; doi:10.1038/s41589-021-00883-7)
Supplement: Supplementary file 39 [file 41589_2021_883_MOESM37_ESM.mol]

nchembio.A210112616B-comp19.mol
  ChemDraw08112113192D

 16 18  0  0  1  0  0  0  0  0999 V2000
   -1.8445    0.3073    0.0000 C   0  0  0  0  0  0  0  0  0  0  0  0
   -1.3120   -0.2100    0.0000 C   0  0  0  0  0  0  0  0  0  0  0  0
   -1.1304   -0.9295    0.0000 C   0  0  0  0  0  0  0  0  0  0  0  0
   -0.4162   -0.5172    0.0000 C   0  0  0  0  0  0  0  0  0  0  0  0
   -0.4162    0.3073    0.0000 C   0  0  0  0  0  0  0  0  0  0  0  0
   -1.1304    0.7203    0.0000 C   0  0  0  0  0  0  0  0  0  0  0  0
   -1.8445   -0.5172    0.0000 C   0  0  0  0  0  0  0  0  0  0  0  0
    0.3983   -1.1065    0.0000 C   0  0  0  0  0  0  0  0  0  0  0  0
   -0.9817   -0.0207    0.0000 C   0  0  0  0  0  0  0  0  0  0  0  0
   -1.6553   -0.4008    0.0000 C   0  0  0  0  0  0  0  0  0  0  0  0
    0.3003   -0.1034    0.0000 O   0  0  0  0  0  0  0  0  0  0  0  0
    0.3003    0.7211    0.0000 O   0  0  0  0  0  0  0  0  0  0  0  0
    1.1148   -0.6927    0.0000 F   0  0  0  0  0  0  0  0  0  0  0  0
    1.0170    0.3073    0.0000 C   0  0  0  0  0  0  0  0  0  0  0  0
    1.8445    0.3060    0.0000 C   0  0  0  0  0  0  0  0  0  0  0  0
    1.2318    1.1065    0.0000 C   0  0  0  0  0  0  0  0  0  0  0  0
  1  2  1  1      
  3  2  1  1      
  3  4  1  0      
  4  5  1  0      
  5  6  1  0      
  6  1  1  0      
  1  7  1  0      
  3  7  1  0      
  4  8  1  1      
  2  9  1  0      
  2 10  1  0      
  4 11  1  6      
  5 12  1  6      
  8 13  1  0      
 12 14  1  0      
 11 14  1  0      
 14 15  1  0      
 14 16  1  0      
M  END
