# Supplementary material for: Post-translational insertion of boron in proteins to probe and modulate function
Source: Nat Chem Biol. 2021 Nov 1;17(12):1245–61. doi: 10.1038/s41589-021-00883-7 (PMC8604732; doi:10.1038/s41589-021-00883-7)
Supplement: Supplementary file 43 [file 41589_2021_883_MOESM41_ESM.mol]

nchembio.A210112616B-comp21.mol
  ChemDraw08112113192D

 24 26  0  0  1  0  0  0  0  0999 V2000
    3.2660    1.7259    0.0000 O   0  0  0  0  0  0  0  0  0  0  0  0
    2.5985    1.2410    0.0000 C   0  0  0  0  0  0  0  0  0  0  0  0
    2.5985    0.4160    0.0000 C   0  0  0  0  0  0  0  0  0  0  0  0
    3.0834   -0.2515    0.0000 O   0  0  0  0  0  0  0  0  0  0  0  0
    1.8139    0.1610    0.0000 C   0  0  0  0  0  0  0  0  0  0  0  0
    1.8139   -0.6640    0.0000 O   0  0  0  0  0  0  0  0  0  0  0  0
    1.3290    0.8285    0.0000 C   0  0  0  0  0  0  0  0  0  0  0  0
    1.8139    1.4959    0.0000 O   0  0  0  0  0  0  0  0  0  0  0  0
    0.5040    0.8285    0.0000 C   0  0  0  0  0  0  0  0  0  0  0  0
    2.5985   -0.9189    0.0000 C   0  0  0  0  0  0  0  0  0  0  0  0
    3.2116   -1.4709    0.0000 C   0  0  0  0  0  0  0  0  0  0  0  0
    2.4270   -1.7259    0.0000 C   0  0  0  0  0  0  0  0  0  0  0  0
    4.0196    1.3903    0.0000 C   0  0  0  0  0  0  0  0  0  0  0  0
    0.0915    0.1140    0.0000 O   0  0  0  0  0  0  0  0  0  0  0  0
   -1.5530    0.1140    0.0000 C   0  0  0  0  0  0  0  0  0  0  0  0
   -1.9641   -0.5981    0.0000 C   0  0  0  0  0  0  0  0  0  0  0  0
   -2.7863   -0.5981    0.0000 C   0  0  0  0  0  0  0  0  0  0  0  0
   -3.1974    0.1140    0.0000 C   0  0  0  0  0  0  0  0  0  0  0  0
   -2.7863    0.8261    0.0000 C   0  0  0  0  0  0  0  0  0  0  0  0
   -1.9641    0.8261    0.0000 C   0  0  0  0  0  0  0  0  0  0  0  0
   -4.0196    0.1140    0.0000 C   0  0  0  0  0  0  0  0  0  0  0  0
   -0.7307    0.1140    0.0000 S   0  0  0  0  0  0  0  0  0  0  0  0
   -0.7307   -0.7082    0.0000 O   0  0  0  0  0  0  0  0  0  0  0  0
   -0.7307    0.9362    0.0000 O   0  0  0  0  0  0  0  0  0  0  0  0
 22 23  2  0      
 22 24  2  0      
 19 20  2  0      
 18 19  1  0      
 18 21  1  0      
 17 18  2  0      
 16 17  1  0      
 15 16  2  0      
 15 20  1  0      
 15 22  1  0      
 14 22  1  0      
  9 14  1  0      
  2  1  1  1      
  2  3  1  0      
  3  4  1  6      
  3  5  1  0      
  5  6  1  6      
  5  7  1  0      
  7  8  1  0      
  7  9  1  1      
  2  8  1  0      
 10 11  1  0      
 10 12  1  0      
  4 10  1  0      
  6 10  1  0      
  1 13  1  0      
M  STY  1   1 SUP
M  SLB  1   1   1
M  SAL   1 11  14  15  16  17  18  19  20  21  22  23  24
M  SBL   1  1  12
M  SMT   1 OTs
M  SBV   1  12    0.4125    0.7145
M  END
