# Supplementary material for: Post-translational insertion of boron in proteins to probe and modulate function
Source: Nat Chem Biol. 2021 Nov 1;17(12):1245–61. doi: 10.1038/s41589-021-00883-7 (PMC8604732; doi:10.1038/s41589-021-00883-7)
Supplement: Supplementary file 45 [file 41589_2021_883_MOESM43_ESM.mol]

nchembio.A210112616B-comp22.mol
  ChemDraw08112113192D

 14 15  0  0  1  0  0  0  0  0999 V2000
    1.2104    1.7259    0.0000 O   0  0  0  0  0  0  0  0  0  0  0  0
    0.5430    1.2410    0.0000 C   0  0  0  0  0  0  0  0  0  0  0  0
    0.5430    0.4160    0.0000 C   0  0  0  0  0  0  0  0  0  0  0  0
    1.0279   -0.2515    0.0000 O   0  0  0  0  0  0  0  0  0  0  0  0
   -0.2417    0.1610    0.0000 C   0  0  0  0  0  0  0  0  0  0  0  0
   -0.2417   -0.6640    0.0000 O   0  0  0  0  0  0  0  0  0  0  0  0
   -0.7266    0.8285    0.0000 C   0  0  0  0  0  0  0  0  0  0  0  0
   -0.2417    1.4959    0.0000 O   0  0  0  0  0  0  0  0  0  0  0  0
   -1.5516    0.8285    0.0000 C   0  0  0  0  0  0  0  0  0  0  0  0
   -1.9641    0.1140    0.0000 F   0  0  0  0  0  0  0  0  0  0  0  0
    0.5430   -0.9189    0.0000 C   0  0  0  0  0  0  0  0  0  0  0  0
    1.1561   -1.4709    0.0000 C   0  0  0  0  0  0  0  0  0  0  0  0
    0.3714   -1.7259    0.0000 C   0  0  0  0  0  0  0  0  0  0  0  0
    1.9641    1.3903    0.0000 C   0  0  0  0  0  0  0  0  0  0  0  0
  2  1  1  1      
  2  3  1  0      
  3  4  1  6      
  3  5  1  0      
  5  6  1  6      
  5  7  1  0      
  7  8  1  0      
  7  9  1  1      
  9 10  1  0      
  2  8  1  0      
 11 12  1  0      
 11 13  1  0      
  4 11  1  0      
  6 11  1  0      
  1 14  1  0      
M  END
