# Supplementary material for: Post-translational insertion of boron in proteins to probe and modulate function
Source: Nat Chem Biol. 2021 Nov 1;17(12):1245–61. doi: 10.1038/s41589-021-00883-7 (PMC8604732; doi:10.1038/s41589-021-00883-7)
Supplement: Supplementary file 47 [file 41589_2021_883_MOESM45_ESM.mol]

nchembio.A210112616B-comp23.mol
  ChemDraw08112113192D

 20 22  0  0  1  0  0  0  0  0999 V2000
   -2.1958    0.6646    0.0000 C   0  0  0  0  0  0  0  0  0  0  0  0
   -1.6631    0.1472    0.0000 C   0  0  0  0  0  0  0  0  0  0  0  0
   -1.4814   -0.5725    0.0000 C   0  0  0  0  0  0  0  0  0  0  0  0
   -0.7671   -0.1601    0.0000 C   0  0  0  0  0  0  0  0  0  0  0  0
   -0.7671    0.6646    0.0000 C   0  0  0  0  0  0  0  0  0  0  0  0
   -1.4814    1.0777    0.0000 C   0  0  0  0  0  0  0  0  0  0  0  0
   -2.1958   -0.1601    0.0000 C   0  0  0  0  0  0  0  0  0  0  0  0
    0.0477   -0.7496    0.0000 C   0  0  0  0  0  0  0  0  0  0  0  0
   -1.3327    0.3365    0.0000 C   0  0  0  0  0  0  0  0  0  0  0  0
   -2.0065   -0.0436    0.0000 C   0  0  0  0  0  0  0  0  0  0  0  0
   -0.0504    0.2537    0.0000 O   0  0  0  0  0  0  0  0  0  0  0  0
   -0.0504    1.0785    0.0000 O   0  0  0  0  0  0  0  0  0  0  0  0
    0.7643   -0.3357    0.0000 O   0  0  0  0  0  0  0  0  0  0  0  0
    0.6664    0.6646    0.0000 C   0  0  0  0  0  0  0  0  0  0  0  0
    1.4942    0.6632    0.0000 C   0  0  0  0  0  0  0  0  0  0  0  0
    0.8813    1.4640    0.0000 C   0  0  0  0  0  0  0  0  0  0  0  0
    1.4813   -0.7495    0.0000 C   0  0  0  0  0  0  0  0  0  0  0  0
    1.0689   -1.4640    0.0000 F   0  0  0  0  0  0  0  0  0  0  0  0
    2.1958   -1.1619    0.0000 F   0  0  0  0  0  0  0  0  0  0  0  0
    1.8937   -0.0349    0.0000 F   0  0  0  0  0  0  0  0  0  0  0  0
 17 18  1  0      
 17 19  1  0      
 17 20  1  0      
 13 17  1  0      
  1  2  1  1      
  3  2  1  1      
  3  4  1  0      
  4  5  1  0      
  5  6  1  0      
  6  1  1  0      
  1  7  1  0      
  3  7  1  0      
  4  8  1  1      
  2  9  1  0      
  2 10  1  0      
  4 11  1  6      
  5 12  1  6      
  8 13  1  0      
 12 14  1  0      
 11 14  1  0      
 14 15  1  0      
 14 16  1  0      
M  STY  1   1 SUP
M  SLB  1   1   1
M  SAL   1  4  17  18  19  20
M  SBL   1  1   4
M  SMT   1 CF3
M  SBV   1   4   -0.7169    0.4138
M  END
